# Supplementary material for: Motivational Interviewing: A High-Yield Interactive Session for Medical Trainees and Professionals to Help Tobacco Users Quit
Source: MedEdPORTAL. 2019 Aug 23;15:10831. doi: 10.15766/mep_2374-8265.10831 (PMC6868517; doi:10.15766/mep_2374-8265.10831)
Supplement: Supplementary file 1 — A. MI Presentation.pptx B. MI Workshop Scenarios.docx C. Checklist for MI.docx D. MI Laminated Card.pptx E. Resident Survey.docx F. MI Facilitator Guide.docx [file mep-15-10831-s001.zip]

Archive with 7 entries (7 files):
- A._MI_Presentation.pptx
- B._MI_Workshop_Scenarios.docx
- C._Checklist_for_MI.docx
- D._MI_Laminated_Card.pptx
- E._Resident_Survey.docx
- F._MI_Facilitator_Guide.docx
- _Educational_Summary_Report_10831.pdf
